# Supplementary material for: A comprehensive landscape of AI applications in broad-spectrum drug interaction prediction: a systematic review
Source: J Cheminform. 2025 Sep 19;17:141. doi: 10.1186/s13321-025-01093-2 (PMC12447627; doi:10.1186/s13321-025-01093-2)
Supplement: Supplementary file 1 — Supplementary Material 1. [file 13321_2025_1093_MOESM1_ESM.xlsx]

## Sheet: Sheet1
Interaction	Titles	Method	Authors	Year	Database	Input data	Algorithms	AUC	Precision	Accuracy	F1	Recall
Drug-Drug Interaction	A novel integrated action crossing method for drug-drug interaction prediction in non-communicable diseases	ML	Sathien Hunta, Thongchai Yooyativong, Nattapol Aunsri	2017	DrugBank	Structured	KNN, Neural Networks, SVM	90.1	75.92	83.15	85.23	97.21
Drug-Drug Interaction	Similarity-based machine learning support vector machine predictor of drug-drug interactions with improved accuracies	ML	Dalong Song Yao Chen Qian Min Qingrong Sun Kai Ye Changjiang Zhou Shengyue Yuan Zhaolin Sun Jun Liao	2018	DrugBank, SIDER	Structured	SVM		68	76.32
Drug-Drug Interaction	Semi-Supervised Learning Algorithm for Identifying High-Priority Drug-Drug Interactions Through Adverse Event Reports	ML	Ning Liu, Cheng-Bang Chen, Soundar Kumara	2020	ONC, FAERS, DrugBank, Drugs.com	Text	stacked autoencoders + weighted SVM
Drug-Drug Interaction	Propensity score-adjusted three-component mixture model for drug-drug interaction data mining in FDA Adverse Event Reporting System	ML	Xueying Wang, Lang Li, Lei Wang, Weixing Feng, Pengyue Zhang	2020	FAERS	Structured	Ω Shrinkage Method, Logistic regression
Drug-Drug Interaction	Finding Causal Mechanistic Drug-Drug Interactions from Observational Data	ML	Sanjoy Dey, Ping Zhang, Mohamed Ghalwash, Chandramouli Maduri, Daby Sow, Zach Shahn​	2020	FAERS	Structured	Logistic Regression
Drug-Drug Interaction	A machine learning framework for predicting drug-drug interactions	ML	Suyu Mei & Kun Zhang	2021	DrugBank, KEGG, OSCAR, VA NDF-RT	Structured	L2-regularized logistic regression			94.79	94.83	94.83
Drug-Drug Interaction	Integrated Random Negative Sampling and Uncertainty Sampling in Active Learning Improve Clinical Drug Safety Drug-Drug Interaction Information Retrieval	ML	Weixin Xie, Limei Wang, Qi Cheng, Xueying Wang, Ying Wang, Hongyuan Bi, Bo He and Weixing Feng	2021	PubMed	Text	SVM and logistic regression		98.88 ± 1.17			89.63 ± 5.72
Drug-Drug Interaction	DDIWAS: High-throughput electronic health record-based screening of drug-drug interactions	ML	Patrick Wu, Scott D. Nelson, Juan Zhao, Cosby A. Stone Jr., QiPing Feng, Qingxia Chen, Eric A. Larson, Bingshan Li, Nancy J. Cox, C. Michael Stein, Elizabeth J. Phillips, Dan M. Roden, Joshua C. Denny, Wei-Qi Wei​	2021	EHR from VUMC	Structured	logistic regression
Drug-Drug Interaction	Cold-Start Problems in Data-Driven Prediction of Drug-Drug Interaction Effects	ML	Pieter Dewulf, Michiel Stock, Bernard De Baets	2021	decagon, TWOSIDES,	Structured	Three-Step Kernel Ridge Regression
Drug-Drug Interaction	Machine Learning Techniques Outperform Conventional Statistical Methods in the Prediction of High Risk QTc Prolongation Related to a Drug-Drug Interaction	ML	Sven Van Laere, Katoo M. Muylle, Alain G. Dupont, Pieter Cornu	2022	Internal validation dataset Hold-out dataset	Structured	Random Forest, Adaboost, SVM, Decision Tree, Linear Regression, Logistic Regression, Gaussian Naive Bayes			82.4
Drug-Drug Interaction	Machine learning-based quantitative prediction of drug exposure in drug-drug interactions using drug label information	ML	Ha Young Jang, Jihyeon Song, Jae Hyun Kim, Howard Lee, In-Wha Kim, Bongki Moon, Jung Mi Oh	2022	FDA	Structured	Regression Bagged Trees Method
Drug-Drug Interaction	Model and Strategy for Predicting and Discovering Drug-Drug Interactions	ML	Abdelmalek Mouazer, Nada Boudegzdame, Karima Sedki, Rosy Tsopra, Jean-Baptiste Lamy	2023	DrugBank, DDIMDL	Structured	Unified Embedding Features from Drug Similarity Networks
Drug-Drug Interaction	Discovering clinical drug-drug interactions with known pharmacokinetics mechanisms using spontaneous reporting systems and electronic health records	ML	Eugene Jeong, Yu Su,Lang Li, You Chen	2024	FAERS, VUMC database	Structured	Proportional Reporting Ratio, Reporting Odds Ratio, Multi-item Gamma Poisson Shrinker, Bayesian Confidence Propagating Neural Network
Drug-Drug Interaction	Clinical Decision Support Systems to Predict Drug-Drug Interaction Using Multilabel Long Short-Term Memory with an Autoencoder	DL	Fadwa Alrowais, Saud S. Alotaibi, Anwer Mustafa Hilal, Radwa Marzouk, Heba Mohsen, Azza Elneil Osman, Amani A. Alneil, Mohamed I. Eldesouki	2023	Enzyme, GPCR, Ion Channel, Nuclear Receptor	Structured	Multilabel Long Short-Term Memory with an Autoencoder, Sparrow Search Optimization, Lexicon-Based Approach
Drug-Drug Interaction	SSF-DDI: a deep learning method utilizing drug sequence and substructure features for drug-drug interaction prediction	DL	Jing Zhu, Chao Che, Hao Jiang, Jian Xu, Jiajun Yin, Zhaoqian Zhong	2024	DrugBank, TWOSIDES	Structured	CNN, D-MPNN, GAT, SAGPooling	96.01 ± 2.92		91.88 ± 4.58	92.34 ± 4.16
Drug-Drug Interaction	CNN-DDI: a learning-based method for predicting drug-drug interactions using convolution neural networks	DL	hengcheng Zhang, Yao Lu, Tianyi Zang	2022	DDIMDL, DrugBank	Structured	CNN		87.57 ± 1.42	88.71 ± 0.00	74.92 ± 0.03	75.54 ± 2.36
Drug-Drug Interaction	CNN-Siam: multimodal siamese CNN-based deep learning approach for drug‒drug interaction prediction	DL	Zihao Yang, Kuiyuan Tong, Shiyu Jin, Shiyan Wang, Chao Yang, Feng Jiang	2023	DrugBank	Structured	CNN, MLP			88.79 ± 4.71	88.79 ± 4.71
Drug-Drug Interaction	MUFFIN: multi-scale feature fusion for drug-drug interaction prediction	DL	Yujie Chen, Tengfei Ma, Xixi Yang, Jianmin Wang, Bosheng Song, Xiangxiang Zeng	2021	DRKG, DrugBank, TWOSIDES, DeepDDI	Structured	MUFFIN, MPNN, TransE, CNN	95.77 ± 5.90		97.81 ± 1.87	97.03 ± 2.95
Drug-Drug Interaction	Learning self-supervised molecular representations for drug-drug interaction prediction	DL	Rogia Kpanou, Patrick Dallaire, Elsa Rousseau, Jacques Corbeil	2024	ChEMBL22, DrugBank	Structured	Contrastive Learning, 1D CNN Encoder		97.40 ± 1.72	97.80 ± 1.32	97.04 ± 2.08	96.98 ± 2.15
Drug-Drug Interaction and Drug-Food Interaction	Deep learning improves prediction of drug-drug and drug-food interactions	DL	Jae Yong Ryu, Hyun Uk Kim, Sang Yup Lee	2018	DrugBank, FooDB	Structured	DNN			92.4
Drug-Drug Interaction	Drug-Drug Interaction Predicting by Neural Network Using Integrated Similarity	DL	Narjes Rohani, Changiz Eslahchi	2019	DrugBank, SIDER,KEGG,PubChem, OFFSIDES	Structured	Neural Network Model, Similarity Network Fusion (SNF),GIP	98.07 ± 2.31	86.53 ± 4.41		85.40 ± 4.07	83.87 ± 3.29
Drug-Drug Interaction	A multimodal deep learning framework for predicting drug-drug interaction events	DL	Yifan Deng, Xinran Xu, Yang Qiu, Jingbo Xia, Wen Zhang, Shichao Liu	2020	DrugBank, KEGG	Structured	DNN		77.07 ± 8.32	84.35 ± 5.22	69.81 ± 8.45	66.04 ± 8.50
Drug-Drug Interaction	Novel deep learning model for more accurate prediction of drug-drug interaction effects	DL	Geonhee Lee, Chihyun Park, Jaegyoon Ahn	2019	DrugBank, BioGrid, Gene Ontology	Structured	Autoencoder, Deep Feed-Forward Network		94.13 ± 0.77	95.03 ± 0.70		93.74 ± 1.17
Drug-Drug Interaction	STNN-DDI: a Substructure-aware Tensor Neural Network to predict Drug-Drug Interactions	DL	Hui Yu, ShiYu Zhao, JianYu Shi	2022	TWOSIDES, PubChem, MACCS	Structured	Tensor Neural Network	81.57 ± 10.84	70.80 ± 10.52	75.08 ± 11.10
Drug-Drug Interaction	DeSIDE-DDI: interpretable prediction of drug-drug interactions using drug-induced gene expressions	DL	Eunyoung Kim, Hojung Nam	2022	LINCS L1000, TWOSIDES, DrugBank	Structured	Gated Linear Units (GLU)	69.40 ± 17.54
Drug-Drug Interaction	Drug-drug interaction extraction via hybrid neural networks on biomedical literature	DL	Hong Wu, Yan Xing, Weihong Ge, Xiaoquan Liu, Jianjun Zou, Changjiang Zhou, Jun Liao	2020	DDI Extraction 2013 Corpus	Text	BiGRU, CNN, Attentive Pooling Mechanism		67.54 ± 8.65		66.77 ± 7.97	66.03 ± 7.32
Drug-Drug Interaction	Drug-Drug Interaction Extraction via Recurrent Hybrid Convolutional Neural Networks with an Improved Focal Loss	DL	Xia Sun, Ke Dong, Long Ma, Richard Sutcliffe, Feijuan He, Sushing Chen, Jun Feng	2019	DDI Extraction 2013 Corpus	Text	Recurrent Hybrid Convolutional Neural Network, BiLSTM, CNN				75.48
Drug-Drug Interaction	Drug-Drug interaction extraction using a position and similarity fusion-based attention mechanism	DL	Mohsen Fatehifar, Hossein Karshenas	2021	DDI Extraction 2013 Corpus	Text	- Bi-directional Long Short-Term Memory (Bi-LSTM) - Position and Similarity Fusion-based Attention Mechanism (PSA): Combines word position and similarity for calculating attention weights. - Weighted Average Pooling: Aggregates LSTM output based on computed weights. - Word2Vec for word embeddings.		77.3		78.48	73.75
Drug-Drug Interaction	Evaluation of pooling operations in convolutional architectures for drug-drug interaction extraction	DL	Victor Suárez-Paniagua, Isabel Segura-Bedmar	2018	DDI Extraction 2013 Corpus	Text	CNN, Max-pooling, Average-pooling, Attentive Pooling		67.34 ± 2.44		62.82 ± 2.40	58.92 ± 2.88
Drug-Drug Interaction	Multiple sampling schemes and deep learning improve active learning performance in drug-drug interaction information retrieval analysis from the literature	DL	Weixin Xie, Kunjie Fan, Shijun Zhang, Lang Li	2023	PubMed	Structured and Text	SVM, FastText		93.00 ± 4.24
Drug-Drug Interaction	Drug-drug interaction extraction from biomedical texts using long short-term memory network	DL	Sunil Kumar Sahu, Ashish Anand	2018	SemEval-2013 DDI Extraction Dataset	Text	BiLSTM, Attention-Based BiLSTM, Joint AB-LSTM		71.14 ± 3.21		67.22 ± 2.31	63.76 ± 2.28
Drug-Drug Interaction	Drug drug interaction extraction from the literature using a recursive neural network	DL	Sangrak Lim, Kyubum Lee, Jaewoo Kang	2018	DDI Extraction Challenge 2013, PK DDI corpus	Text	Recursive Neural Network, tree-LSTM		80.13 ± 3.35		77.06 ± 4.86	74.59 ± 6.95
Drug-Drug Interaction	Revealing the dynamic landscape of drug-drug interactions through network analysis	Transformers + LLMs	Eugene Jeong, Bradley Malin, Scott D. Nelson, Yu Su, Lang Li, You Chen	2023	PubMed	Text	Named Entity Recognition, Relation Extraction		83.88		83.63	83.45
Drug-Drug Interaction	TP-DDI: Transformer-based pipeline for the extraction of Drug-Drug Interactions	Transformers + LLMs	Dimitrios Zaikis, Ioannis Vlahavas	2021	DDI Extraction 2013 Corpus	Text	BioBERT, BERT		91.28 ± 5.18		89.32 ± 7.29	87.55 ± 9.21
Drug-Drug Interaction	EGFI: drug-drug interaction extraction and generation with fusion of enriched entity and sentence information	Transformers + LLMs	Shenggeng Lin, Yanjing Wang, Lingfeng Zhang, Yanyi Chu, Yatong Liu, Yitian Fang, Mingming Jiang, Qiankun Wang, Bowen Zhao, Yi Xiong, Dong-Qing Wei	2022	DrugBank, DDIs 2013 dataset, Hong et al. DTIs Datase	Structured	BioBERT, BiGRU, BioGPT2		83.4		84.2	85
Drug-Drug Interaction	Extracting drug-drug interactions from texts with BioBERT and multiple entity-aware attentions	Transformers + LLMs	Yu Zhu, Lishuang Li, Hongbin Lu, Anqiao Zhou, Xueyang Qin	2020	DDIExtraction 2013 corpus	Text	BioBERT, BiGRU		81		80.9	80.9
Drug-Drug Interaction	Improving Drug-Drug Interaction Extraction with Gaussian Noise	Transformers + LLMs	Marco Molina, Cristina Jiménez, Carlos Montenegro	2023	- DDIExtraction2013 Corpus	Text	Piecewise CNN, BioBERT, Multichannel CNN, Gaussian Noise				79.10 ± 7.47
Drug-Drug Interaction	MDF-SA-DDI: predicting drug-drug interaction events based on multi-source drug fusion, multi-source feature fusion and transformer self-attention mechanism	Transformers + LLMs	Lei Huang, Jiecong Lin, Xiangtao Li, Linqi Song, Zetian Zheng, Ka-Chun Wong	2022	Deng et al. , DrugBank	Structured and Text	Siamese network, CNN and two auto-encoders		65.25 ± 23.33	69.16 ± 18.45	59.91 ± 25.23	56.96 ± 25.55
Drug-Drug Interaction	Deep learning-enabled natural language processing to identify directional pharmacokinetic drug-drug interactions	Transformers + LLMs	Joel Zirkle, Xiaomei Han, Rebecca Racz, Mohammadreza Samieegohar, Anik Chaturbedi, John Mann, Shilpa Chakravartula, Zhihua Li	2023	TAC DDI Track 2019 Corpus, FDA Drug Labels, NIH SPL Resources	Text	BioBERT, Named Entity Recognition		94.23 ± 8.16		91.80 ± 7.21	89.63 ± 6.40
Drug-Drug Interaction	MTMG: A multi-task model with multi-granularity information for drug-drug interaction extraction	Transformers + LLMs	Haohan Deng, Qiaoqin Li, Yongguo Liu, Jiajing Zhu	2023	DDI Extraction 2013 corpus, DrugBank	Text	BioBERT, BiLSTM, CRF		84.55 ± 10.39		85.10 ± 10.47	85.65 ± 10.54
Drug-Drug Interaction	AttentionDDI: Siamese Attention-Based Deep Learning Method for Drug-Drug Interaction Predictions	Transformers + LLMs	Jingyuan Wang, Ying Zhang, Bin Wu, Zejun Li, Huihui Hu	2020	Zhang et al. dataset, Wan et al. dataset, Gottlieb et al. dataset,DrugBank	Text	Siamese Network, Attention Mechanisms, BiLSTM, Softmax Classifier				81.6
Drug-Drug Interaction	Detecting Drug-Drug Interactions Using Artificial Neural Networks and Classic Graph Similarity Measures	GB	Guy Shtar, Lior Rokach, Bracha Shapira	2019	DrugBank	Structured	Adjacency Matrix Factorization, Adjacency Matrix Factorization with Propagation, XGBoost	95.61
Drug-Drug Interaction	Drug-Drug Interaction Discovery: Kernel Learning from Heterogeneous Similarities	GB	Devendra Singh Dhami, Gautam Kunapuli, Mayukh Das, David Page, Sriraam Natarajan	2018	DrugBank Database (78 drugs)	Structured	Similarity-based Kernel
Drug-Drug Interaction	Pattern Discovery from High-Order Drug-Drug Interaction Relations	GB	Wen-Hao Chiang, Titus Schleyer, Li Shen, Lang Li, Xia Ning	2018	Indiana Network for Patient Care	Structured	Stochastic algorithm, Convolution-based scheme
Drug-Drug Interaction	Evaluation of knowledge graph embedding approaches for drug-drug interaction prediction in realistic settings	GB	Remzi Celebi, Huseyin Uyar, Erkan Yasar, Ozgur Gumus, Oguz Dikenelli, Michel Dumontier	2019	DrugBank, KEGG, PharmGKB	Structured	Logistic Regression, Naive Bayes and Random Forest, knowledge graph, RDF2Vec, TransE and TransD				68.33 ± 16.01
Drug-Drug Interaction	DPDDI: a deep predictor for drug-drug interactions	GB	Yue-Hua Feng, Shao-Wu Zhang, Jian-Yu Shi	2020	DrugBank, Zhang et al.	Structured	Graph Convolutional Network (GCN), Deep Neural Network (DNN)		82.20 ± 6.22	95.17 ± 1.04	84.33 ± 0.58	82.97 ± 1.76
Drug-Drug Interaction	Drug-drug interaction prediction with Wasserstein Adversarial Autoencoder-based knowledge graph embeddings	GB	Yuanfei Dai, Chenhao Guo, Wenzhong Guo, Carsten Eickhoff	2020	DeepDDI, Decagon	Structured	Wasserstein Adversarial Autoencoder, Gumbel-Softmax Relaxation
Drug-Drug Interaction	Enhancing Drug-Drug Interaction Prediction Using Deep Attention Neural Networks	GB	Shichao Liu, Yang Zhang, Yuxin Cui, Yang Qiu, Yifan Deng, Wen Zhang, Zhongfei Zhang	2021	DrugBank, KEGG, PubChem	Structured	Deep Attention Neural Networks		98.53	99.62	96.92	95.37
Drug-Drug Interaction	Drug-Drug Interaction Predictions via Knowledge Graph and Text Embedding: Instrument Validation Study	GB	Meng Wang, Haofen Wang, Xing Liu, Xinyu Ma, Beilun Wang	2021	Bio2RDF, DDI Corpus, DrugBank, KEGG, PharmGKB, CTD	Structured and Text	TransE, TransR, MDDP, SCNN
Drug-Drug Interaction	Predicting drug-drug interactions by graph convolutional network with multi-kernel	GB	Fei Wang, Xiujuan Lei, Bo Liao, Fang-Xiang Wu	2021	DrugBank, CTD, sideeffects,KEGG,GEO	Structured	Graph Convolutional Network with Multi-Kernel	95.57,
Drug-Drug Interaction	SSI-DDI: substructure-substructure interactions for drug-drug interaction prediction	GB	Arnold K. Nyamabo, Hui Yu, Jian-Yu Shi	2021	DrugBank (version 5.0.3)	Structured	Graph Attention Networks, Co-Attention Mechanism			ACC: 94.47
Drug-Drug Interaction	Multi-type feature fusion based on graph neural network for drug-drug interaction prediction	GB	Changxiang He, Yuru Liu, Hao Li, Hui Zhang, Yaping Mao, Xiaofei Qin	2022	ZhangDDI, ChCh-Miner, DeepDDI	Structured	MLP, GCN,GNN				97.5 ± 0.6
Drug-Drug Interaction	Prediction of drug-drug interaction events using graph neural networks based feature extraction	GB	Mohammad Hussain Al-Rabeah, Amir Lakizadeh	2022	DrugBank, KEGG	Structured	GNN, multiple deep neural networks		92.04	92.06	85.79	82.59
Drug-Drug Interaction	DSN-DDI: an accurate and generalized framework for drug-drug interaction prediction by dual-view representation learning	GB	Zimeng Li, Shichao Zhu, Bin Shao, Xiangxiang Zeng, Tong Wang, Tie-Yan Liu	2023	DrugBank, Twosides	Structured	Dual-View Learning Modules			97.88 ± 0.95	97.88 ± 0.95
Drug-Drug Interaction	SubGE-DDI: A new prediction model for drug-drug interaction established through biomedical texts and drug-pairs knowledge subgraph enhancement	GB	Yiyang Shi, Mingxiu He, Junheng Chen, Fangfang Han, Yongming Cai	2024	DrugBank, TwoSIDES, OffSIDES, DrugCentral, Entrez Gene, SMPDB, CTD, SIDER, SemEval-2013 Task 9 Dataset	Structured and Text	Subgraph-Attentional Graph Convolutional Network, BERT, PubMedBERT		87.12 ± 2.10		84.33 ± 0.42	81.77 ± 1.05
Drug-Drug Interaction	3DGT-DDI: 3D graph and text based neural network for drug-drug interaction prediction	GB	Haohuai He, Guanxing Chen, Calvin Yu-Chian Chen	2022	DDI2013, DrugBank	Structured	3D Graph Neural Network, SciBERT, Position Embedding		81.17		84.48	88.07
Drug-Drug Interaction	Extracting drug-drug interactions with hybrid bidirectional gated recurrent unit and graph convolutional network	GB	Di Zhao, Jian Wang, Hongfei Lin, Zhihao Yang, Yijia Zhang	2019	DDI Extraction-2013 Shared Task	Text	Bi-GRU, GCN		73.6		70.8	68.2
Drug-Drug Interaction	DMFDDI: deep multimodal fusion for drug-drug interaction prediction	GB	Yanglan Gan, Yuhan Chen, Wenxiao Liu, Guangwei Xu, Cairong Yan, Guobing Zou	2023	ZhangDDI, ChCh-Miner, DeepDDI	Structured	Attention-Gated Graph Neural Network, GCN, MLP				97.12
Drug-Drug Interaction	Integrating heterogeneous knowledge graphs into drug-drug interaction extraction from the literature	GB	Masaki Asada, Makoto Miwa, Yutaka Sasaki	2022	PharmaHKG, DDIExtraction-2013, DrugProt	Structured and Text	NER, RE, BERT		81.66 ± 5.18		81.65 ± 5.30	81.64 ± 5.44
Drug-Drug Interaction	HetDDI: a pre-trained heterogeneous graph neural network model for drug-drug interaction prediction	GB	Zhe Li, Xinyi Tu, Yuping Chen, Wenbin Lin	2023	DrugBank, Twosides, DRKG	Structured	Heterogeneous Graph Neural Network (HGNN), Multi-layer Perceptron (MLP)		96.66	96.66	96.68	97.29
Drug-Drug Interaction	Attention-based cross domain graph neural network for prediction of drug-drug interactions	GB	Hui Yu, KangKang Li, WenMin Dong, ShuangHong Song, Chen Gao, JianYu Shi	2023	Hetionet, Dataset collected by Ryu et al.	Structured	Attention-based Cross Domain GNN		95.64	96.71	94.11	93.74
Drug-Drug Interaction	AMDE: a novel attention-mechanism-based multidimensional feature encoder for drug-drug interaction prediction	GB	Shanchen Pang, Ying Zhang, Tao Song, Xudong Zhang, Xun Wang, Alfonso Rodriguez-Patón	2022	Drugbank	Structured	Message Passing Attention Network (MPAN), Transformer, GCN			97.00 ± 0.58	97.10 ± 0.71
Drug-Drug Interaction	Attention-based Knowledge Graph Representation Learning for Predicting Drug-drug Interactions	GB	Xiaorui Su, Lun Hu, Zhuhong You, Pengwei Hu, Bowei Zhao	2022	KEGG, OGB-biokg, DrugBank	Structured	attention-based KG			95.26 ± 0.00	95.36 ± 0.00
Drug-Drug Interaction	BioDKG-DDI: predicting drug-drug interactions based on drug knowledge graph fusing biochemical information	GB	Zhong-Hao Ren, Chang-Qing Yu, Li-Ping Li, Zhu-Hong You, Yong-Jian Guan, Xin-Fei Wang, Jie Pan	2022	DrugBank, Yue et al., Zhang et al., and Shi et al.	Structured	Attention Machine, DNN, Mol2Context-vec, ComplEx-DURA		90.91 ± 0.29	93.70 ± 0.18	93.90 ± 0.16	97.10 ± 0.08
Drug-Drug Interaction	DDI-MuG: Multi-aspect graphs for drug-drug interaction extraction	GB	Jie Yang, Yihao Ding, Siqu Long, Josiah Poon, Soyeon Caren Han	2022	DDIExtraction-2013, TAC 2018	Text	PubMedBERT, GCNs		87		84.7	82.4
Drug-Drug Interaction	Enhancing drug-drug interaction prediction by three-way decision and knowledge graph embedding	GB	Xinkun Hao, Qingfeng Chen, Haiming Pan, Jie Qiu, Yuxiao Zhang, Qian Yu, Zongzhao Han, Xiaojing Du	2022	zhangDDI, DrugBank, DRKG	Structured	Three-way decision, Knowledge graph embedding, CNN			89.22	89.3
Drug-Drug Interaction	Drug-drug interaction prediction with learnable size-adaptive molecular substructures	GB	Arnold K. Nyamabo, Hui Yu, Zun Liu, Jian-Yu Shi	2022	DrugBank, Twosides	Structured	Gated Message Passing Neural Network, Co-Attention Mechanism			77.72±0.30	78.29±0.16
Drug-Drug Interaction	Prediction of Drug-Drug Interaction Using an Attention-Based Graph Neural Network on Drug Molecular Graphs	GB	Yue-Hua Feng, Shao-Wu Zhang	2022	DrugBank	Structured	Graph Attention Network, MLP	93.6	82.3	86.3	86.9	92
Drug-Drug Interaction	Molormer: a lightweight self-attention-based method focused on spatial structure of molecular graph for drug-drug interactions prediction	GB	Xudong Zhang, Gan Wang, Xiangyu Meng, Shuang Wang, Ying Zhang, Alfonso Rodríguez-Patán, Jianmin Wang, Xun Wang	2022	DrugBank	Structured	Self-Attention, Siamese Network		941.9	96.67	93.11	92.7
Drug-Drug Interaction	LaGAT: link-aware graph attention network for drug-drug interaction prediction	GB	Yue Hong, Pengyu Luo, Shuting Jin, Xiangrong Liu	2022	KEGG-drug, DrugBank	Structured	Link-aware Graph Attention Network			95.97 ± 0.16	94.42 ± 0.66
Drug-Drug Interaction	Directed graph attention networks for predicting asymmetric drug-drug interactions	GB	Yi-Yang Feng, Hui Yu, Yue-Hua Feng, Jian-Yu Shi	2022	DrugBank	Structured	Directed Graph Attention Network		86.9	88.6	88.4	90.5
Drug-Drug Interaction	SmileGNN: Drug-Drug Interaction Prediction Based on the SMILES and Graph Neural Network	GB	Xueting Han, Ruixia Xie, Xutao Li, Junyi Li	2022	KEGG, PDD	Structured	knowledge graphs, graph neural networks		89.46 ± 1.04		89.74 ± 0.93
Drug-Drug Interaction	DRGATAN: Directed relation graph attention aware network for asymmetric drug-drug interaction prediction	GB	Dehai Zhang, Zhengwu Wang, Di Zhao, Jin Li	2024	DrugBank, Asymmetric-DDI	Structured	Directed relation graph attention aware network		94.53±0.16	95.02±0.04	95.05±0.04	95.57±0.21
Drug-Drug Interaction	Learning size-adaptive molecular substructures for explainable drug-drug interaction prediction by substructure-aware graph neural network	GB	Ziduo Yang, Weihe Zhong, Qiujie Lv, Calvin Yu-Chian Chen	2022	DrugBank, TWOSIDES	Structured	SubStructured-Aware Graph Neural Network (SA-DDI), Directed Message Passing Neural Network (D-MPNN), SubStructured-SubStructured Interaction Module (SSIM)		88.73 ± 6.29	91.84 ± 4.39	91.85 ± 4.44	96.39 ± 1.21
Drug-Drug Interaction	A GraphSAGE-based model with fingerprints only to predict drug-drug interactions	GB	Bo Zhou, Bing Ran, Lei Chen	2024	DrugBank, Ran et al.’s study	Structured	GCN, Inner Product		96.7	86.1	87.4	79.8
Drug-Drug Interaction	A Knowledge-Graph-Based Multimodal Deep Learning Framework for Identifying Drug-Drug Interactions	GB	Jing Zhang, Meng Chen, Jie Liu, Dongdong Peng, Zong Dai, Xiaoyong Zou, Zhanchao Li	2023	DrugBank, CTD, Uniprot, HIPPIE	Structured	Knowledge GCN, Neural Factorization Machines		96.48 ± 0.16	96.94 ± 0.07	96.97 ± 0.08
Drug-Drug Interaction	A model-agnostic framework to enhance knowledge graph-based drug combination prediction with drug-drug interaction data and supervised contrastive learning	GB	Jeonghyeon Gu, Dongmin Bang, Jungseob Yi, Sangseon Lee, Dong Kyu Kim, Sun Kim	2023	TWOSIDES, DCDB, CDCDB, MSI Network	Structured	Random Walk, GNN, SCL, MLP		94.6 ±0.9	92.3 ± 0.3	92.1 ± 0.3	89.8 ± 0.8
Drug-Drug Interaction	HTCL-DDI: a hierarchical triple-view contrastive learning framework for drug-drug interaction prediction	GB	Ran Zhang, Xuezhi Wang, Pengfei Wang, Zhen Meng, Wenjuan Cui, Yuanchun Zhou	2023	ZhangDDI, ChCh-Miner, DeepDDI	Structured	Dual Attention-Aware Network, Multi-Head GAT with topological information			94.76 ± 0.31		93.05 ± 0.46
Drug-Drug Interaction	Deep graph contrastive learning model for drug-drug interaction prediction	GB	Zhenyu Jiang, Zhi Gong, Xiaopeng Dai, Hongyan Zhang, Pingjian Ding, Cong Shen	2024	BioSNAP, AdverseDDI, DrugBank	Structured	GCN, Deep Graph Contrastive Learning				92.00 ± 1.00
Drug-Drug Interaction	MPHGCL-DDI: Meta-Path-Based Heterogeneous Graph Contrastive Learning for Drug-Drug Interaction Prediction	GB	Baofang Hu, Zhenmei Yu, Mingke Li	2024	DrugBank	Structured	graph contrastive learning		61.81 ± 24.51	71.16 ± 22.74	60.56 ± 25.47	58.59 ± 27.20
Drug-Drug Interaction	AutoDDI: Drug-Drug Interaction Prediction With Automated Graph Neural Network	GB	Guy Shtar, Adir Solomon, Eyal Mazuz, Lior Rokach, Bracha Shapira	2023	DrugBank, TWOSIDES	Structured	graph neural network, graph neural architecture search, reinforcement learning			98.28 ± 0.03	98.28 ± 0.03
Drug-Drug Interaction	Accurate and interpretable drug-drug interaction prediction enabled by knowledge subgraph learning	GB	Yaqing Wang, Zaifei Yang, Quanming Yao	2024	DrugBank, TWOSIDES, Hetionet	Structured	GNN			93.17 ± 0.09	91.53 ± 0.24
Drug-Drug Interaction	A simplified similarity-based approach for drug-drug interaction prediction	GB	Guy Shtar, Adir Solomon, Eyal Mazuz, Lior Rokach, Bracha Shapira	2023	DrugBank	Structured	LAMFP (Lookup Adjacency Matrix Factorization with Propagation), AMFP (Adjacency Matrix Factorization with Propagation), Chemprop			82.49
Drug-Drug Interaction	KGRLFF: Detecting Drug-Drug Interactions Based on Knowledge Graph Representation Learning and Feature Fusion	GB	Xiaoli Lin, Zhuang Yin, Xiaolong Zhang, Jing Hu	2024	DrugBank, KEGG-drug, OGB-biokg	Structured	Knowledge Graph-based Cyclic Recursive Aggregation (KGCRA), Bidirectional Random Walk with PageRank (BRWP), Feature Representation Fusion Strategy (FRFS)			96.74 ± 2.90	96.80 ± 2.83
Drug-Drug Interaction	SPARSE: a sparse hypergraph neural network for learning multiple types of latent combinations to accurately predict drug-drug interactions	GB	Duc Anh Nguyen, Canh Hao Nguyen, Peter Petschner, Hiroshi Mamitsuka	2022	TWOSIDES, CADDDI, JADERDDI	Structured	SPARSE (Sparse Hypergraph Neural Network)	96.86 ± 1.57
Drug-Drug Interaction	Central-Smoothing Hypergraph Neural Networks for Predicting Drug-Drug Interactions	GB	Duc Anh Nguyen, Canh Hao Nguyen, Hiroshi Mamitsuka	2023	TWOSIDES, CADDDI, JADERDDI	Structured	Hypergraph Neural Networks, hypergraph Laplacian	96.26 ± 2.54
Drug-Drug Interaction	R2-DDI: relation-aware feature refinement for drug-drug interaction prediction	GB	Jiacheng Lin, Lijun Wu, Jinhua Zhu, Xiaobo Liang, Yingce Xia, Shufang Xie, Tao Qin, Tie-Yan Liu	2023	DrugBank, TWOSIDES	Structured	DeeperGCN, Multi-layer Perceptrons (MLP) for feature refinement, Relation-aware feature refinement module, Consistency Training	95.59 ± 5.81		92.15 ± 8.49	92.73 ± 7.67
Drug-Drug Interaction	MCFF-MTDDI: multi-channel feature fusion for multi-typed drug-drug interaction prediction	GB	Chen-Di Han, Chun-Chun Wang, Li Huang, Xing Chen	2023	DeepDDI, TWOSIDES, DRKG	Structured	Multi-Channel Feature Fusion Model, Gated Recurrent Unit, State Encoder
Drug-Drug Interaction	MSEDDI: Multi-Scale Embedding for Predicting Drug-Drug Interaction Events	GB	Liyi Yu, Zhaochun Xu, Meiling Cheng, Weizhong Lin, Wangren Qiu, Xuan Xiao	2023	DrugBank	Structured and Text	Multi-Scale Embedding Framework, MLP, Self-Attention, TransE, Word2Vec, GNN	98.85 ± 0.88		71.07 ± 8.34	56.28 ± 12.13
Drug-Drug Interaction	Multi-view feature representation and fusion for drug-drug interactions prediction	GB	Jing Wang, Shuo Zhang, Runzhi Li, Gang Chen, Siyu Yan, Lihong Ma	2023	DRKG, DrugBank, Hetionet, DeepDDI	Structured	Graph Isomorphism Network, RotatE, Multi-level latent feature fusion, Multi-head attention mechanism		99.45	98.33 ± 1.58	98.22 ± 1.74	99.45
Drug-Drug Interaction	MASMDDI: multi-layer adaptive soft-mask graph neural network for drug-drug interaction prediction	GB	Junpeng Lin, Binsheng Hong, Zhongqi Cai, Ping Lu, Kaibiao Lin	2024	DrugBank, Twosides	Structured	Multi-layer Adaptive Soft Mask GNN, Attention Mechanism			88.89 ± 9.99	82.88
Drug-Drug Interaction	Predict multi-type drug-drug interactions in cold start scenario	GB	Junfeng Wen, Weiyi Zhang, Zhe Zhou, Tianyun Li	2022	DrugBank	Structured	SVD, GAE, TransE, RESCAL				40.65
Drug-Disease Interaction	Predicting drug-disease associations by using similarity constrained matrix factorization	ML	Wen Zhang, Xiang Yue, Weiran Lin, Wenjian Wu, Ruoqi Liu, Feng Huang & Feng Liu	2018	CTD, PubChem, DrugBank, KEGG DRUG, U.S. National Library of Medicine	Structured	Similarity Constrained Matrix Factorization	86.52 ± 1.38		96.07 ± 0.21	29.55 ± 2.84
Drug-Disease Interaction	Drug Repositioning by Integrating Known Disease-Gene and Drug-Target Associations in a Semi-supervised Learning Model	ML	Duc-Hau Le & Doanh Nguyen-Ngoc	2018	KEGG, MimMiner ,OMIM, PREDICT, DrugBank, DNdataset	Structured	Semi-supervised learning model, Regularized Least Square	97
Drug-Disease Interaction	Predicting adverse drug reactions of combined medication from heterogeneous pharmacologic databases	ML	Yi Zheng, Hui Peng, Xiaocai Zhang, Zhixun Zhao, Jie Yin & Jinyan Li	2018	DrugBank, DrugCentral, CTD, Twosides databases	Structured	SVM, Logistic Regression, KNN, and Random Forest	8.75 ± 7.42			10.75 ± 4.81
Drug-Disease Interaction	RepCOOL: computational drug repositioning via integrating heterogeneous biological networks	ML	Ghazale Fahimian, Javad Zahiri, Seyed Shahriar Arab and Reza H. Sajedi	2020	DrugBank, CTD, OMIM , DisGeNET, Intact, COXPRESdb	Structured	naïve Bayes, random forest, logistic regression, decision tree and SVM	83	81		84	99
Drug-Disease Interaction	The computational prediction of drug-disease interactions using the dual-network L(2,1)-CMF method	ML	Zhen Cui, Ying-Lian Gao, Jin-Xing Liu, Juan Wang, Junliang Shang & Ling-Yun Dai	2019	Gottlieb et al., Luo et al.,Fdataset, Cdataset, DrugBank, OMIM, KEGG	Structured	GIP, dual-network L2,1-collaborative matrix factorization	94.55 ± 0.78
Drug-Disease Interaction	Prediction of Potential Drug-Disease Associations through Deep Integration of Diversity and Projections of Various Drug Features	ML	Ping Xuan,1 Yingying Song,1 Tiangang Zhang,2,* and Lan Jia1	2019	PubChem, InterPro, Uniprot, drugbank, CTD, Clinicaltrials	Structured	non-negative matrix factorization	92.56
Drug-Disease Interaction	Computational drug repositioning based on multi-similarities bilinear matrix factorization	ML	Mengyun Yang, Gaoyan Wu, Qichang Zhao, Yaohang Li, Jianxin Wang	2021	DrugBank, SIDER, PREDICT, OMIM, Cdataset, CTD	Structured	Multi-Similarities Bilinear Matrix Factorization	94.1	45.5
Drug-Disease Interaction	A network-based drug repurposing method via non-negative matrix factorization	ML	Shaghayegh Sadeghi, Jianguo Lu, Alioune Ngom	2022	PREDICT, TL-HBGI, DrugNet, Cdataset, DrugBank, OMIM, Disease Ontology	Structured	non-negative matrix factorization
Drug-Disease Interaction	Predicting Drug-Disease Associations via Multi-Task Learning Based on Collective Matrix Factorization	ML	Feng Huang, Yang Qiu, Qiaojun Li, Shichao Liu, Fuchuan Ni	2020	CTD, DrugBank, MeSH	Structured	Multi-Task Learning Based on Collective Matrix Factorization		14.59 ± 7.36	98.00 ± 0.82	17.38 ± 7.34
Drug-Disease Interaction	Integration of various protein similarities using random forest technique to infer augmented drug-protein matrix for enhancing drug-disease association prediction	ML	Satanat Kitsiranuwat, Apichat Suratanee, Kitiporn Plaimas	2022	STRING, Uniprot database DrugBank, uniprot.org, KEGG, GOA, DD.chem.data, CTD, DisGeNET	Structured	Random forest		81.27	85.71	86.66
Drug-Disease Interaction	A weighted non-negative matrix factorization approach to predict potential associations between drug and disease	ML	Mei-Neng Wang, Xue-Jun Xie, Zhu-Hong You, De-Wu Ding & Leon Wong	2022	Fdataset, OMIM, DrugBank	Structured	weighted non-negative matrix factorization	94.55 ± 0.92
Drug-Disease Interaction	Predicting Drug-Gene-Disease Associations by Tensor Decomposition for Network-Based Computational Drug Repositioning	ML	Yoonbee Kim andYoung-Rae Cho	2023	Cdataset, CTD, OMIM, DrugBank, Gene Ontology, BioGRID, HPO	Structured	ensembles generalized tensor decomposition and multi-layer perceptron	96
Drug-Disease Interaction	Identification of Drug-Disease Associations Using a Random Walk with Restart Method and Supervised Learning	ML	Xiaoqing Liu, Wenjing Yi, Baohang Xi, Qi Dai	2022	TRANSFAC, IntAct39, MINT40, BioGRID41, HPRD42, KEGG43, BIGG44, CORUM45, PhosphoSitePlus46, signaling network47, MeSH, OMIM, GWAS, DrugBank	Structured and Text	random walk and supervised learning			8270
Drug-Disease Interaction	A novel computational approach for drug repurposing using systems biology	ML	Azam Peyvandipour, Nafiseh Saberian, Adib Shafi, Michele Donato and Sorin Draghici	2018	Cmap, LINCS, GEO, CTD, DrugBank, KEGG	Structured	global network
Drug-Disease Interaction	Developing a machine learning model to identify protein-protein interaction hotspots to facilitate drug discovery	ML	Rohit Nandakumarcorresponding author and Valentin Dinu	2020	SpotOn, protr, HotPoint, Protein Data Bank	Structured	Logistic regression, XGBoost, random forest , KNN, MLP, and a Gaussian Naïve Bayes	84.2	62.5	84.6	71.4	83.3
Drug-Disease Interaction	DDIT: An Online Predictor for Multiple Clinical Phenotypic Drug-Disease Associations	ML	Lu Lu, Jiale Qin, Jiandong Chen, Hao Wu, Qiang Zhao, Satoru Miyano, Yaozhong Zhang, Hua Yu, Chen Li	2022	PREDICT SIDER MED-RT	Structured	Restricted Boltzmann machine	82.27 ± 5.30
Drug-Disease Interaction	Use of medication data alone to identify diagnoses and related contraindications: Application of algorithms to close a common documentation gap	ML	Wahram Andrikyan, Melanie I. Then, Karl-Günter Gaßmann, Thomas Tümena, Pauline Dürr, Martin F. Fromm, Renke Maas	2022	Anatomical Therapeutic Chemical Classification System (ATC) International Statistical Classification of Diseases and Related Health Problems (ICD) Geriatrics in Bavaria-Database (GiB-DAT) fachinfo.de (German Drug Information System) AMIce database (Arzneimittel-Informationssystem, Drug Information System)	Structured	Decision Tree Classifiers, Expert-based Algorithms
Drug-Disease Interaction	Predicting Drug-Disease Associations via Using Gaussian Interaction Profile and Kernel-Based Autoencoder	DL	Han-Jing Jiang, Yu-An Huang, Zhu-Hong You	2019	Fdataset, Cdataset, PubChem, OMIM	Structured	GIP and autoencoder	94.67 ± 1.93	90.52±1.57	89.77±1.45	91.47±2.31	90.60±1.6
Drug-Disease Interaction	In silico drug repositioning using deep learning and comprehensive similarity measures	DL	Hai-Cheng Yi, Zhu-Hong You, Lei Wang, Xiao-Rui Su, Xi Zhou & Tong-Hai Jiang	2021	DrugBank: Source of drug information. OMIM (Online Mendelian Inheritance in Man)	Structured	Deep gated recurrent units model and GIP	85.45 ± 2.33
Drug-Disease Interaction	Predicting drug-disease associations via sigmoid kernel-based convolutional neural networks	DL	Han-Jing Jiang, Zhu-Hong You & Yu-An Huang	2019	Fdataset, DrugBank, OMIM, Cdataset	Structured	Sigmoid Kernel and CNN		92.17 ± 1.68		90.27 ± 1.32	88.48 ± 1.98
Drug-Disease Interaction	SAEROF: an ensemble approach for large-scale drug-disease association prediction by incorporating rotation forest and sparse autoencoder deep neural network	DL	Han-Jing Jiang, Yu-An Huang & Zhu-Hong You	2020	Fdataset and Cdataset	Structured	rotation forest, Gaussian interaction profile kernel	92.08 ± 1.64	84.62 ± 1.54	82.32 ± 1.53	81.69 ± 1.87	79.06 ± 3.51
Drug-Disease Interaction	A model for predicting drug-disease associations based on dense convolutional attention network	DL	Huiqing Wang, Sen Zhao, Jing Zhao and Zhipeng Feng	2021	Fdataset, Cdataset, DNdataset, DrugBank, OMIM, CTD	Structured	dense convolutional neural network		94.87 ± 0.65	95.09 ± 0.46	95.19 ± 0.32	95.41 ± 0.76
Drug-Disease Interaction	Convolutional Neural Network and Bidirectional Long Short-Term Memory-Based Method for Predicting Drug-Disease Associations	DL	Ping Xuan, Yilin Ye, Tiangang Zhang, Lianfeng Zhao and Chang Sun	2019	UML, PubChem	Structured	CNN, BiLSTM	95.5
Drug-Disease Interaction	SNF-NN: computational method to predict drug-disease interactions using similarity network fusion and neural networks	DL	Tamer N. Jarada, Jon G. Rokne & Reda Alhajj	2021	SND, Cdataset, LRSSL	Structured	Similarity Network Fusion and Neural Network		79.17 ± 2.17	80.83 ± 2.72	79.90 ± 0.70	80.73 ± 1.02
Drug-Disease Interaction	HNet-DNN: Inferring New Drug-Disease Associations with Deep Neural Network Based on Heterogeneous Network Features	DL	Hui Liu, Wenhao Zhang, Yinglong Song, Lei Deng, and Shuigeng Zhou	2020	PREDICT, DrugBank, OMIM, Cdataset, PUBCHEM	Structured	DNN		88.95 ± 0.15	88.65 ± 1.25	88.75 ± 1.25	88.60 ± 2.70
Drug-Disease Interaction	A weighted bilinear neural collaborative filtering approach for drug repositioning	DL	Yajie Meng , Changcheng Lu , Min Jin, Junlin Xu, Xiangxiang Zeng and Jialiang Yang	2022	DrugBank, Fdataset, OMIM	Structured	weighted bilinear graph convolution operation	93.41
Drug-Disease Interaction	Identification of Drug-Disease Associations Using Information of Molecular Structureds and Clinical Symptoms via Deep Convolutional Neural Network	DL	Zhanchao Li, Qixing Huang, Xingyu Chen, Yang Wang, Jinlong Li, Yun Xie, Zong Dai and Xiaoyong Zou	2020	CTD, PubChem, Human Symptoms-Disease Network	Structured	deep CNN			Acccuracy = 86.51
Drug-Disease Interaction	KG-Predict: A knowledge graph computational framework for drug repurposing	GB	Zhenxiang Gao, Pingjian Ding, Rong Xu	2022	Drugbank, TreatKB, MGI,GTEx,Phenomebrowser, HPO, GAO	Structured	knowledge graph
Drug-Disease Interaction	Drug repurposing and prediction of multiple interaction types via graph embedding	GB	E. Amiri Souri, A. Chenoweth, S. N. Karagiannis and S. Tsoka	2023	CTD, DrugBank, ChEMBL	Structured	knowledge graph, gradient boosted trees		84.58 ± 1.00	77.09 ± 2.00	74.39 ± 2.00
Drug-Disease Interaction	Predicting drug-disease associations through layer attention graph convolutional network	GB	Zhouxin Yu, Feng Huang, Xiaohan Zhao, Wenjie Xiao and Wen Zhang	2021	CTD, DrugBank and MeSH	Structured	GCN with an attention mechanism	87.5
Drug-Disease Interaction	Node similarity-based graph convolution for link prediction in biological networks	GB	Mustafa Coşkun, Mehmet Koyutürk	2021	CTD, DrugBank, PPIs, and NDFRT	Structured	GCN
Drug-Disease Interaction	A computational approach to drug repurposing using graph neural networks	GB	Siddhant Doshi, Sundeep Prabhakar Chepuri	2022	Drugbank, Hetionet, GNBR, STRING, IntAct, and DGIdb	Structured	GNN
Drug-Disease Interaction	GCMM: graph convolution network based on multimodal attention mechanism for drug repurposing	GB	Fan Zhang, Wei Hu and Yirong Liu	2023	Drugbank, repoDB	Structured	GCN with multimodal attention mechanism		53.82 ± 27.85	90.53 ± 8.98	57.13 ± 24.47	53.82 ± 27.85
Drug-Disease Interaction	REDDA: Integrating multiple biological relations to heterogeneous graph neural network for drug-disease association prediction	GB	Yaowen Gu, Si Zheng, Qijin Yin, Rui Jiang, Jiao Li	2022	DrugBank, Uniprot, KEGG, CTD, STRING	Structured	GNN		55.2± 3.5	99.4	49.5 ± 0.9	45.1 ± 2.4
Drug-Disease Interaction	Drug repurposing based on the DTD-GNN graph neural network: revealing the relationships among drugs, targets and diseases	GB	Wenjun Li, Wanjun Ma,Mengyun Yang and Xiwei Tang	2024	BioSNAP Dataset	Structured	GCN + GNN	98.7	98.04	91.21	90.54	84.1
Drug-Disease Interaction	Graph Convolutional Autoencoder and Fully-Connected Autoencoder with Attention Mechanism Based Method for Predicting Drug-Disease Associations	GB	Ping Xuan , Ling Gao, Nan Sheng , Tiangang Zhang, and Toshiya Nakaguchi	2021	UMLS, PubChem, InterPro, UniProt, MeSH	Structured	graph convolutional autoencoder
Drug-Disease Interaction	HeteroDualNet: A Dual Convolutional Neural Network With Heterogeneous Layers for Drug-Disease Association Prediction via Chou's Five-Step Rule	GB	Ping Xuan, Hui Cui, Tonghui Shen, Nan Sheng and Tiangang Zhang	2019	PubChem, InterPro, UniProt	Structured	Dual CNN	90.8
Drug-Food Interaction	Deep learning improves prediction of drug-drug and drug-food interactions	DL	Jae Yong Ryu, Hyun Uk Kim, Sang Yup Lee	2018	DrugBank	Structured	DNN, Random Forest, K-nearest neighbors
Drug-Food Interaction	A novel graph mining approach to predict and evaluate food-drug interactions	GB	Md. Mostafizur Rahman, Srinivas Mukund Vadrev, Arturo Magana-Mora, Jacob Levman, Othman Soufan	2022	DrugBank, FooDB	Structured	Graph mining and link prediction: Adamic and Adar Coefficient (AA), Common Neighbor (CN), Jaccard Coefficient (JAC), Dice Coefficient, Resource Allocation (RA)		61.33 ± 22.03
Drug-Food Interaction	DFinder: a novel end-to-end graph embedding-based method to identify drug–food interactions	GB	Tao Wang, Jinjin Yang, Yifu Xiao, Jingru Wang, Yuxian Wang, Xi Zeng, Yongtian Wang, Jiajie Peng	2022	DrugBank, PubMed, FooDB	Structured and Text	Graph Convolutional Network (GCN), Deep Neural Network (DNN), Bayesian Personalized Ranking (BPR)	98			87
Drug-Food Interaction	FooDrugs: A Comprehensive Food–Drug Interactions Database with Text Documents and Transcriptional Data	DL	Blanca Lacruz-Pleguezuelos, Oscar Piette, Marco Garranzo, David Pérez-Serrano, Jelena Milešević, Isabel Espinosa-Salinas, Ana Ramírez de Molina, Teresa Laguna, Enrique Carrillo de Santa Pau	2023	FooDB, Gene Expression Omnibus (GEO), CMap, PubMed, ClinicalTrials.gov	Structured and Text	DistilBERT-based NLP, Limma				56.7
Drug-Food Interaction	An annotated corpus from biomedical articles to construct a drug-food interaction database	DL	Siun Kim, Yoona Choi, Jung-Hyun Won, Jung Mi Oh, Howard Lee	2022	PubMed	Text	BioBERT, ClinicalBERT, PubMedBERT				64.40 ± 13.29
Drug-Food Interaction	Development and Validation of an Explainable Machine Learning-Based Prediction Model for Drug-Food Interactions from Chemical Structureds	ML	Quang-Hien Kha, Viet-Huan Le, Truong Nguyen Khanh Hung, Ngan Thi Kim Nguyen, Nguyen Quoc Khanh Le	2023	DrugBank, FooDB	Structured	XGBoost, Random Forest, one neural-network-based classifier multilayer perceptron (MLP), LightGBM, Extra Trees		96.33 ± 5.20	96.77	97.40 ± 1.73	97.20 ± 3.95
Drug-Supplement Interaction	Detecting Signals of Interactions Between Warfarin and Dietary Supplements in Electronic Health Records	ML	Yadan Fan, Terrence J. Adam, Reed McEwan, Serguei V. Pakhomov, Genevieve B. Melton, Rui Zhang	2017	University of Minnesota Clinical Data Repository (UMN-CDR)	Structured and Text	Cox proportional hazards model, SVM, NLP-PIER, BioMedICUS				86.20 ± 9.81
Drug-Supplement Interaction	Mining Biomedical Literature to Explore Interactions between Cancer Drugs and Dietary Supplements	ML	Rui Zhang, Terrance J. Adam, Gyorgy Simon, Michael J. Cairelli, Thomas Rindflesch, Serguei Pakhomov, Genevieve B. Melton	2017	SemMedDB	Text	Lasso Regression (LR), SemRep		69
Drug-Supplement Interaction	Discovering novel drug-supplement interactions using SuppKG generated	ML	Dalton Schutte, Jake Vasilakes, Anu Bompelli, Yuqi Zhou, Marcelo Fiszman, Hua Xu, Halil Kilicoglu, Jeffrey R. Bishop, Terrence Adam, Rui Zhang	2022	SuppKG	Text	PubMedBERT, SemRepDS				86.05
Drug-Herb Interaction	Expanding potential targets of herbal chemicals by node2vec based on herb–drug interactions	GB	Dai‑yan Zhang, Wen‑qing Cui, Ling Hou, Jing Yang, Li‑yang Lyu, Ze‑yu Wang, Ke‑Gang Linghu, Wen‑bin He, Hua Yu and Yuan‑jia Hu	2023	Drugbank, Drugcentral, TCMSP, TCMID, ETCM, PubChem	Structured	Node2vec, Adamic-Adar, Jaccard similarity coefficient, Preferential attachment, Spectral clustering	91
Drug-Micrbiome Interaction	Machine Learning Predicts Drug Metabolism and Bioaccumulation by Intestinal Microbiota	ML	Laura E. McCoubrey, Stavriani Thomaidou, Moe Elbadawi, Simon Gaisford, Mine Orlu, Abdul W. Basit	2021	Dataset curated from multiple studies including 271 drugs tested with 76 gut bacterial strains	Structured	Extra Trees, Random Forest, KNN, MLP, Decision Tree, SVM, Gradient Boosting, Logistic Regression, SGD, Perceptron, Passive Aggressive Classification			69 ± 4.6		79.2 ± 3.9
Drug-Micrbiome Interaction	Machine Learning Uncovers Adverse Drug Effects on Intestinal Bacteria	ML	Laura E. McCoubrey, Moe Elbadawi, Mine Orlu, Simon Gaisford, Abdul W. Basit	2021	Maier et al. dataset	Structured	Extra Trees, Random Forest, KNN, MLP, Decision Tree, SVM, Gradient Boosting, Logistic Regression, SGD, Perceptron, Passive Aggressive Classification, , logistic regression CV, and Gaussian process				66.6 ± 4.2
Drug-Micrbiome Interaction	A data-driven approach for predicting the impact of drugs on the human microbiome	ML	Yadid M. Algavi, Elhanan Borenstein	2023	DrugBank, and a Data generated in study (in vitro drug-microbe experiments with 1066 drugs on 39 microbial strains)	Structured	Random Forest	97.2
Drug-Micrbiome Interaction	Optimization of Probiotic Therapeutics Using Machine Learning in an Artificial Human Gastrointestinal Tract	ML	Susan Westfall, Francesca Carracci, Molly Estill, Danyue Zhao, Qing-li Wu, Li Shen, James Simon, Giulio Maria Pasinetti	2021	Data generated in study (experiments using the ABIOME model)	Structured	Multivariate Adaptive Regression Splines (MARS), ABIOME
Drug-Allergy Interaction	Identifying and Reconciling Patients’ Allergy Information Within the Electronic Health Record	DL	Sachin Vallamkonda, Carlos A. Ortega, Ying Chih Lo, Suzanne V. Blackley, Liqin Wang, Diane L. Seger, Kimberly G. Blumenthal, Joseph M. Plasek, Foster Goss, Li Zhou	2022	Mass General Brigham EHR (1,588,979 patients, 718,315 with allergy records)	Text	MTERMS (Medical Text Extraction, Reasoning, and Mapping System)
Drug-Allergy Interaction	Detection of allergic transfusion-related adverse events from electronic medical records	ML, NLP	Barbee Whitaker, Jeno Pizarro, Matthew Deady, Alan Williams, Hussein Ezzeldin, Artur Belov, Sami Kanderian, Douglas Billings, Kerry Cook, Aaron Z. Hettinger, Steven Anderson	2022	Data from academic health system EHR (86,764 transfusions)	Structured and Text	scispaCy-based NLP, Logistic Regression, Decision Tree, Random Forest, K-Nearest Neighbors, Naive Bayes	92
Drug-Allergy Interaction	Reconciling Allergy Information in the Electronic Health Record After a Drug Challenge Using Natural Language Processing	DL	Ying-Chih Lo, Sheril Varghese, Suzanne Blackley, Diane L. Seger, Kimberly G. Blumenthal, Foster R. Goss, Li Zhou	2022	Mass General Brigham EHR (5,312 drug challenge tests from 4,313 patients)	Structured and Text	Rule-based NLP (MTERMS)		96.1
Drug-Allergy Interaction	Mining Severe Drug Hypersensitivity Reaction Cases in Pediatric Electronic Health Records	ML	Yuncui Yu, Qiuye Zhao, Wang Cao, Xiaochuan Wang, Yanming Li, Yuefeng Xie, Xiaoling Wang	2022	Data from Beijing Children’s Hospital EHR (431,972 hospitalization records from 315,608 patients)	Text	BERT, ClinicalBERT and DischargeBERT, stochastic gradient descent (SGD) learning ,support vector classification (SVC)				94.1
